# Supplementary material for: Comparative Microarray Analysis of Intestinal Lymphocytes following Eimeria acervulina, E. maxima, or E. tenella Infection in the Chicken
Source: PLoS One. 2011 Nov 28;6(11):e27712. doi: 10.1371/journal.pone.0027712 (PMC3225369; doi:10.1371/journal.pone.0027712)
Supplement: Table S2 — The annotated transcripts that were differentially expressed (P<0.01) between early (1–3 DPI) and late (4–6 DPI) primary infections with E. acervulina, E. maxima, or E. tenella. (XLS) [file pone.0027712.s002.xls]

## Sheet: 1st Early vs. Late
Table S2. The annotated transcripts that were differentially expressed (P < 0.01) between early (1-3 DPI) and late (4-6 DPI) primary infections with E. acervulina, E. maxima, or E. tenella.
Infection	Symbol	Entrez Gene Name	p-value	Fold Change	Location	Type(s)
E. acervulina	FBP1	fructose-1,6-bisphosphatase 1	0.000548	5.756	Cytoplasm	phosphatase
	TSTD2	thiosulfate sulfurtransferase (rhodanese)-like domain containing 2	0.00241	5.216	unknown	other
	CA7	carbonic anhydrase VII	0.00161	3.732	Cytoplasm	enzyme
	CD36	CD36 molecule (thrombospondin receptor)	0.000946	3.629	Plasma Membrane	transmembrane receptor
	DPP8	dipeptidyl-peptidase 8	0.000527	3.544	Cytoplasm	peptidase
	PTGR1	prostaglandin reductase 1	0.00404	3.496	Cytoplasm	enzyme
	PDK4	pyruvate dehydrogenase kinase, isozyme 4	6.93e-05	3.342	Cytoplasm	kinase
	PET112L	PET112 homolog (yeast)	0.00438	3.32	Cytoplasm	translation regulator
	LRRFIP2	--	0.00257	3.15	unknown	other
	FZD4	frizzled family receptor 4	0.00185	2.955	Plasma Membrane	G-protein coupled receptor
	PRKACB	protein kinase, cAMP-dependent, catalytic, beta	0.00793	2.775	Cytoplasm	kinase
	RFNG	RFNG O-fucosylpeptide 3-beta-N-acetylglucosaminyltransferase	0.0033	2.693	Cytoplasm	enzyme
	SEC24C	SEC24 family, member C (S. cerevisiae)	0.00816	2.626	Cytoplasm	transporter
	CDO1	cysteine dioxygenase, type I	0.00295	2.546	Cytoplasm	enzyme
	FES	feline sarcoma oncogene	0.00432	2.507	Cytoplasm	kinase
	FAM162B	family with sequence similarity 162, member B	0.00816	2.496	unknown	other
	ITGB5	integrin, beta 5	0.00129	2.487	Plasma Membrane	other
	GGCT	gamma-glutamylcyclotransferase	0.00224	2.483	Cytoplasm	other
	TIPARP	TCDD-inducible poly(ADP-ribose) polymerase	1.49e-05	2.318	Nucleus	other
	ULK1	unc-51-like kinase 1 (C. elegans)	0.00985	2.306	Cytoplasm	kinase
	HINT1	histidine triad nucleotide binding protein 1	6.93e-05	2.294	Nucleus	enzyme
	HPGDS	hematopoietic prostaglandin D synthase	0.00119	2.281	Cytoplasm	enzyme
	E4F1	E4F transcription factor 1	0.00655	2.191	Nucleus	transcription regulator
	USP9X	ubiquitin specific peptidase 9, X-linked	0.00997	2.176	Plasma Membrane	peptidase
	ACSL1	acyl-CoA synthetase long-chain family member 1	0.00295	2.143	Cytoplasm	enzyme
	TMBIM4	transmembrane BAX inhibitor motif containing 4	0.00784	2.111	Nucleus	other
	ABI3	ABI family, member 3	0.00257	2.092	Plasma Membrane	other
	GRK4	G protein-coupled receptor kinase 4	6.93e-05	2.087	Plasma Membrane	kinase
	HDAC1	histone deacetylase 1	0.00776	2.067	Nucleus	transcription regulator
	CHD2	chromodomain helicase DNA binding protein 2	0.00762	2.004	Nucleus	enzyme
	AKR7A2	aldo-keto reductase family 7, member A2 (aflatoxin aldehyde reductase)	0.0011	1.994	Cytoplasm	enzyme
	MAPKAPK3	mitogen-activated protein kinase-activated protein kinase 3	0.00997	1.969	Nucleus	kinase
	ACAA2	acetyl-CoA acyltransferase 2	0.00776	1.937	Cytoplasm	enzyme
	UPF2	UPF2 regulator of nonsense transcripts homolog (yeast)	0.00666	1.934	Cytoplasm	other
	DHDDS	dehydrodolichyl diphosphate synthase	0.00816	1.889	unknown	enzyme
	TCP1	t-complex 1	0.00432	1.868	Cytoplasm	other
	NAA15	N(alpha)-acetyltransferase 15, NatA auxiliary subunit	0.00173	1.86	Nucleus	transcription regulator
	FABP2	fatty acid binding protein 2, intestinal	0.00745	1.85	Cytoplasm	transporter
	TDP2	tyrosyl-DNA phosphodiesterase 2	0.00816	1.813	Cytoplasm	transcription regulator
	IGF2R	insulin-like growth factor 2 receptor	0.00452	1.804	Plasma Membrane	transmembrane receptor
	NEB	nebulin	0.00257	1.793	Cytoplasm	other
	XPA	xeroderma pigmentosum, complementation group A	0.000919	1.791	Nucleus	other
	GRPEL1	GrpE-like 1, mitochondrial (E. coli)	0.00869	1.78	Cytoplasm	other
	UCK1	uridine-cytidine kinase 1	0.00816	1.78	unknown	kinase
	PHLPP2	PH domain and leucine rich repeat protein phosphatase 2	0.00391	1.778	Cytoplasm	enzyme
	RASD1	RAS, dexamethasone-induced 1	0.00415	1.764	Cytoplasm	enzyme
	RPIA	ribose 5-phosphate isomerase A	0.0087	1.74	Cytoplasm	enzyme
	DTNBP1	dystrobrevin binding protein 1	0.00413	1.702	Plasma Membrane	other
	ABCA1	ATP-binding cassette, sub-family A (ABC1), member 1	0.00482	1.696	Plasma Membrane	transporter
	IL22RA1	interleukin 22 receptor, alpha 1	0.00466	1.694	Plasma Membrane	transmembrane receptor
	C11orf54	chromosome 11 open reading frame 54	2.47e-05	1.688	Nucleus	other
	YIPF1	Yip1 domain family, member 1	0.000611	1.653	Cytoplasm	other
	ABCC2	--	0.000756	1.61	Plasma Membrane	transporter
	ME1	malic enzyme 1, NADP(+)-dependent, cytosolic	0.00551	1.602	Cytoplasm	enzyme
	FLRT3	fibronectin leucine rich transmembrane protein 3	0.00637	1.592	Plasma Membrane	other
	FNBP1	formin binding protein 1	0.00327	1.584	Nucleus	enzyme
	KCTD5	potassium channel tetramerisation domain containing 5	0.00869	1.577	Cytoplasm	ion channel
	RNF185	ring finger protein 185	0.00869	1.566	unknown	other
	NCBP2	nuclear cap binding protein subunit 2, 20kDa	0.00548	1.548	Nucleus	other
	SDR16C5	short chain dehydrogenase/reductase family 16C, member 5	0.00869	1.495	Cytoplasm	enzyme
	B3GNT5	UDP-GlcNAc:betaGal beta-1,3-N-acetylglucosaminyltransferase 5	0.00714	1.495	unknown	enzyme
	FUNDC2	FUN14 domain containing 2	0.00947	1.492	Cytoplasm	other
	XRCC6BP1	XRCC6 binding protein 1	0.000919	1.472	unknown	kinase
	CROT	carnitine O-octanoyltransferase	0.00391	1.471	Cytoplasm	enzyme
	RUNDC1	RUN domain containing 1	0.00102	1.452	unknown	other
	SLC40A1	solute carrier family 40 (iron-regulated transporter), member 1	0.00963	1.434	Plasma Membrane	transporter
	IL12RB2	interleukin 12 receptor, beta 2	0.0054	1.425	Plasma Membrane	transmembrane receptor
	CBX3	chromobox homolog 3	0.00872	1.384	Nucleus	other
	IRF1	interferon regulatory factor 1	0.00198	1.381	Nucleus	transcription regulator
	PLEKHB2	pleckstrin homology domain containing, family B (evectins) member 2	0.00275	1.371	unknown	other
	DNMT3A	DNA (cytosine-5-)-methyltransferase 3 alpha	0.00295	1.369	Nucleus	enzyme
	MPST	mercaptopyruvate sulfurtransferase	0.00816	1.362	Cytoplasm	enzyme
	MED6	mediator complex subunit 6	0.00666	1.357	Nucleus	transcription regulator
	FAM96A	family with sequence similarity 96, member A	0.00434	1.331	Extracellular Space	other
	LOC375190	hypothetical protein LOC375190	0.00257	1.328	unknown	other
	SLC7A9	solute carrier family 7 (cationic amino acid transporter, y+ system), member 9	0.000946	1.293	Plasma Membrane	transporter
	ZCCHC6	zinc finger, CCHC domain containing 6	0.00449	1.29	unknown	other
	BAG4	BCL2-associated athanogene 4	0.00818	1.238	Cytoplasm	other
	CANT1	calcium activated nucleotidase 1	0.00997	1.226	Extracellular Space	enzyme
	DDX47	DEAD (Asp-Glu-Ala-Asp) box polypeptide 47	0.00588	1.181	Nucleus	enzyme
	NECAP2	NECAP endocytosis associated 2	0.00816	-1.132	Cytoplasm	other
	NUTF2	nuclear transport factor 2	0.00775	-1.193	Nucleus	transporter
	EEA1	early endosome antigen 1	0.00433	-1.241	Cytoplasm	other
	SGK223	homolog of rat pragma of Rnd2	0.00129	-1.275	unknown	kinase
	CDC42	cell division cycle 42 (GTP binding protein, 25kDa)	0.00869	-1.297	Cytoplasm	enzyme
	WSCD2	WSC domain containing 2	0.00312	-1.304	unknown	other
	GBF1	golgi brefeldin A resistant guanine nucleotide exchange factor 1	0.00799	-1.334	Cytoplasm	other
	TMBIM1	transmembrane BAX inhibitor motif containing 1	0.00775	-1.335	unknown	other
	ERAP1	endoplasmic reticulum aminopeptidase 1	0.00747	-1.337	Extracellular Space	peptidase
	PSMD7	proteasome (prosome, macropain) 26S subunit, non-ATPase, 7	0.00816	-1.357	Cytoplasm	other
	TSHZ3	teashirt zinc finger homeobox 3	0.00915	-1.364	Nucleus	transcription regulator
	ATG2B	ATG2 autophagy related 2 homolog B (S. cerevisiae)	0.00997	-1.419	unknown	other
	MIB2	mindbomb homolog 2 (Drosophila)	0.00404	-1.421	Nucleus	transcription regulator
	TRIB2	tribbles homolog 2 (Drosophila)	0.00903	-1.43	Plasma Membrane	kinase
	SDK1	sidekick homolog 1, cell adhesion molecule (chicken)	0.00745	-1.434	Plasma Membrane	other
	RPLP0	ribosomal protein, large, P0, pseudogene 1	0.00343	-1.436	Cytoplasm	other
	PPA2	pyrophosphatase (inorganic) 2	0.00666	-1.437	Cytoplasm	enzyme
	ENO1	enolase 1, (alpha)	0.00703	-1.441	Cytoplasm	transcription regulator
	FKBP4	FK506 binding protein 4, 59kDa	0.00466	-1.449	Nucleus	enzyme
	GMPS	guanine monphosphate synthetase	0.00257	-1.463	Nucleus	enzyme
	RFX2	regulatory factor X, 2 (influences HLA class II expression)	0.00445	-1.479	Nucleus	transcription regulator
	KDELR2	KDEL (Lys-Asp-Glu-Leu) endoplasmic reticulum protein retention receptor 2	0.00175	-1.531	Cytoplasm	transporter
	RETSAT	retinol saturase (all-trans-retinol 13,14-reductase)	0.00131	-1.553	Cytoplasm	enzyme
	C19orf21	chromosome 19 open reading frame 21	0.00103	-1.557	unknown	other
	MVD	mevalonate (diphospho) decarboxylase	0.00869	-1.571	Cytoplasm	enzyme
	STX16	syntaxin 16	0.00415	-1.583	Cytoplasm	transporter
	IL2RG	interleukin 2 receptor, gamma	0.00963	-1.584	Plasma Membrane	transmembrane receptor
	CD38	CD38 molecule	0.00257	-1.599	Plasma Membrane	enzyme
	TAF2	TAF2 RNA polymerase II, TATA box binding protein (TBP)-associated factor, 150kDa	0.00776	-1.659	Nucleus	transcription regulator
	PDIA3	protein disulfide isomerase family A, member 3	0.00588	-1.741	Cytoplasm	peptidase
	LSP1	lymphocyte-specific protein 1	0.00775	-1.762	Cytoplasm	other
	BTG1	B-cell translocation gene 1, anti-proliferative	0.00768	-1.874	Nucleus	transcription regulator
	GLUD1	glutamate dehydrogenase 1	0.00757	-1.969	Cytoplasm	enzyme
	PLIN2	perilipin 2	0.00353	-1.979	Plasma Membrane	other
	PPIP5K1	diphosphoinositol pentakisphosphate kinase 1	0.00351	-1.986	Nucleus	phosphatase
	C1QC	complement component 1, q subcomponent, C chain	0.00295	-2.045	Extracellular Space	other
	ITPK1	inositol-tetrakisphosphate 1-kinase	0.00158	-2.094	unknown	kinase
	ARPC5	actin related protein 2/3 complex, subunit 5, 16kDa	0.00319	-2.347	Cytoplasm	other
	GSN	gelsolin	0.00816	-2.361	Extracellular Space	other
	RPS4X	ribosomal protein S4, X-linked	0.00732	-2.371	Cytoplasm	other
	RGS2	regulator of G-protein signaling 2, 24kDa	0.00333	-2.39	Nucleus	other
	SETD1B	SET domain containing 1B	0.00312	-2.393	Nucleus	other
	DYNC1H1	dynein, cytoplasmic 1, heavy chain 1	0.00959	-2.414	Cytoplasm	peptidase
	H3F3C	H3 histone, family 3C	0.00775	-2.434	Nucleus	other
	GTF2B	general transcription factor IIB	0.00816	-2.986	Nucleus	transcription regulator
	GATAD2A	GATA zinc finger domain containing 2A	0.00869	-3.112	Nucleus	transcription regulator
	FDFT1	farnesyl-diphosphate farnesyltransferase 1	7.28e-05	-3.307	Cytoplasm	enzyme
	CDR2	cerebellar degeneration-related protein 2, 62kDa	0.00295	-3.576	Cytoplasm	other
	LDHB	lactate dehydrogenase B	8.54e-05	-3.961	Cytoplasm	enzyme
	IDI1	isopentenyl-diphosphate delta isomerase 1	0.000158	-4.655	Cytoplasm	enzyme
	CLDN1	claudin 1	0.00644	-5.045	Plasma Membrane	other
	DHCR24	24-dehydrocholesterol reductase	8.54e-05	-6.743	Cytoplasm	enzyme
	MIA3	melanoma inhibitory activity family, member 3	0.00417	-10.786	Cytoplasm	other
	SPAG9	sperm associated antigen 9	0.00458	-14.227	Plasma Membrane	other
	STAT4	signal transducer and activator of transcription 4	0.0019	-41.893	Nucleus	transcription regulator
	ELOVL1	ELOVL fatty acid elongase 1	0.0014	-51.987	Cytoplasm	other
	CCDC46	centrosomal protein 112kDa	0.00295	-142.114	unknown	other
E. maxima	AADAC	arylacetamide deacetylase (esterase)	0.00563	10.56	Cytoplasm	enzyme
	CALB1	calbindin 1, 28kDa	0.000474	6.888	Cytoplasm	other
	ENPP7	ectonucleotide pyrophosphatase/phosphodiesterase 7	0.00193	6.796	Cytoplasm	enzyme
	YARS2	tyrosyl-tRNA synthetase 2, mitochondrial	0.000807	6.227	Cytoplasm	enzyme
	SCARB1	scavenger receptor class B, member 1	0.000113	5.991	Plasma Membrane	transporter
	PRKACB	protein kinase, cAMP-dependent, catalytic, beta	0.000474	3.953	Cytoplasm	kinase
	DDX6	DEAD (Asp-Glu-Ala-Asp) box polypeptide 6	0.000807	3.451	Nucleus	enzyme
	FBP1	fructose-1,6-bisphosphatase 1	0.0074	3.217	Cytoplasm	phosphatase
	GIMAP5	GTPase, IMAP family member 5	0.00386	3.162	Cytoplasm	other
	DCAF4	DDB1 and CUL4 associated factor 4	0.00663	2.817	unknown	other
	ARCN1	archain 1	0.0074	2.734	Cytoplasm	other
	DNAJC16	DnaJ (Hsp40) homolog, subfamily C, member 16	0.00509	2.706	unknown	other
	ULK1	unc-51-like kinase 1 (C. elegans)	0.00435	2.689	Cytoplasm	kinase
	SAT1	spermidine/spermine N1-acetyltransferase 1	0.00938	2.564	Cytoplasm	enzyme
	FAM162B	family with sequence similarity 162, member B	0.00423	2.544	unknown	other
	SLCO2A1	solute carrier organic anion transporter family, member 2A1	0.00456	2.51	Plasma Membrane	transporter
	GDPD2	glycerophosphodiester phosphodiesterase domain containing 2	0.00709	2.484	Plasma Membrane	enzyme
	HSD17B4	hydroxysteroid (17-beta) dehydrogenase 4	0.00543	2.48	Cytoplasm	enzyme
	SLC15A1	solute carrier family 15 (oligopeptide transporter), member 1	0.00663	2.461	Plasma Membrane	transporter
	CBR1	carbonyl reductase 1	0.00755	2.454	Cytoplasm	enzyme
	RAB10	RAB10, member RAS oncogene family	0.00731	2.428	Cytoplasm	enzyme
	ABI3	ABI family, member 3	0.00278	2.334	Plasma Membrane	other
	HSD11B1	hydroxysteroid (11-beta) dehydrogenase 1	0.00509	2.33	Cytoplasm	enzyme
	RHPN1	rhophilin, Rho GTPase binding protein 1	0.00812	2.27	Cytoplasm	other
	EPB41L2	erythrocyte membrane protein band 4.1-like 2	0.00917	2.268	Plasma Membrane	other
	USP9X	ubiquitin specific peptidase 9, X-linked	0.00862	2.268	Plasma Membrane	peptidase
	USP22	ubiquitin specific peptidase 22	0.00743	2.263	Nucleus	peptidase
	GRAMD3	GRAM domain containing 3	0.00662	2.262	unknown	other
	ZCCHC6	zinc finger, CCHC domain containing 6	0.00663	2.262	unknown	other
	BTK	Bruton agammaglobulinemia tyrosine kinase	0.00562	2.237	Cytoplasm	kinase
	WDFY3	WD repeat and FYVE domain containing 3	0.00743	2.201	Cytoplasm	enzyme
	ZNF319	zinc finger protein 319	0.00663	2.17	Nucleus	other
	RNASEH1	ribonuclease H1	0.00543	2.163	Nucleus	enzyme
	AQR	aquarius homolog (mouse)	0.00435	2.143	Nucleus	other
	PDK4	pyruvate dehydrogenase kinase, isozyme 4	0.00423	2.122	Cytoplasm	kinase
	OSBPL6	oxysterol binding protein-like 6	0.00743	2.028	Cytoplasm	other
	ACAD11	acyl-CoA dehydrogenase family, member 11	0.00418	2.014	Cytoplasm	enzyme
	DEF6	differentially expressed in FDCP 6 homolog (mouse)	0.00938	2.001	Extracellular Space	other
	PDK3	pyruvate dehydrogenase kinase, isozyme 3	0.00423	1.961	Cytoplasm	kinase
	TMBIM4	transmembrane BAX inhibitor motif containing 4	0.00278	1.936	Nucleus	other
	SLC35A5	solute carrier family 35, member A5	0.00423	1.925	unknown	transporter
	DPP4	dipeptidyl-peptidase 4	0.00278	1.9	Plasma Membrane	peptidase
	PRMT10	protein arginine methyltransferase 10 (putative)	0.00396	1.878	unknown	other
	ATG4B	ATG4 autophagy related 4 homolog B (S. cerevisiae)	0.00993	1.868	Cytoplasm	peptidase
	PITRM1	pitrilysin metallopeptidase 1	0.00423	1.825	Cytoplasm	peptidase
	HINT1	histidine triad nucleotide binding protein 1	0.00824	1.811	Nucleus	enzyme
	RIOK1	RIO kinase 1 (yeast)	0.00804	1.729	unknown	kinase
	IBTK	inhibitor of Bruton agammaglobulinemia tyrosine kinase	0.00562	1.704	Cytoplasm	other
	CHD2	chromodomain helicase DNA binding protein 2	0.00405	1.657	Nucleus	enzyme
	CTSH	cathepsin H	0.00389	1.548	Cytoplasm	peptidase
	TMEM171	transmembrane protein 171	0.00816	1.478	unknown	other
	PRPF6	PRP6 pre-mRNA processing factor 6 homolog (S. cerevisiae)	0.00855	1.466	Nucleus	transcription regulator
	CCBL1	cysteine conjugate-beta lyase, cytoplasmic	0.00478	1.459	Cytoplasm	enzyme
	RB1	retinoblastoma 1	0.00709	1.398	Nucleus	transcription regulator
	ASNS	asparagine synthetase (glutamine-hydrolyzing)	0.00405	1.275	Cytoplasm	enzyme
	CNOT8	CCR4-NOT transcription complex, subunit 8	0.00389	-1.248	Nucleus	transcription regulator
	EPRS	glutamyl-prolyl-tRNA synthetase	0.00423	-1.266	Cytoplasm	enzyme
	EPS8L2	EPS8-like 2	0.00938	-1.301	unknown	other
	EIF2S1	eukaryotic translation initiation factor 2, subunit 1 alpha, 35kDa	0.00456	-1.303	Cytoplasm	translation regulator
	NET1	neuroepithelial cell transforming 1	0.00389	-1.475	Nucleus	other
	PGK1	phosphoglycerate kinase 1	0.00948	-1.499	Cytoplasm	kinase
	CD44	CD44 molecule (Indian blood group)	0.00389	-1.515	Plasma Membrane	other
	TES	testis derived transcript (3 LIM domains)	0.00807	-1.7	Plasma Membrane	other
	ACTB	actin, beta	0.00688	-1.763	Cytoplasm	other
	MYL12A	myosin, light chain 12A, regulatory, non-sarcomeric	0.00837	-1.791	unknown	other
	SR140	U2 snRNP-associated SURP domain containing	0.00709	-1.855	Nucleus	other
	RAB24	--	0.00789	-1.886	Cytoplasm	enzyme
	PGS1	phosphatidylglycerophosphate synthase 1	0.00389	-1.958	Cytoplasm	enzyme
	ACTR2	ARP2 actin-related protein 2 homolog (yeast)	0.00938	-2.054	Plasma Membrane	other
	LDHB	lactate dehydrogenase B	0.00423	-2.582	Cytoplasm	enzyme
	GMCL1	germ cell-less homolog 1 (Drosophila)	0.00434	-3.193	Nucleus	other
	PLIN2	perilipin 2	0.00106	-3.314	Plasma Membrane	other
	TGM4	transglutaminase 4 (prostate)	0.00533	-4.114	Extracellular Space	enzyme
	CLDN1	claudin 1	0.00663	-4.277	Plasma Membrane	other
E. tenella	CCDC88C	coiled-coil domain containing 88C	0.00746	4.23	unknown	other
	GUCY2C	guanylate cyclase 2C (heat stable enterotoxin receptor)	0.00918	3.162	Plasma Membrane	kinase
	AADAC	arylacetamide deacetylase (esterase)	0.00628	3.104	Cytoplasm	enzyme
	PTGER4	prostaglandin E receptor 4 (subtype EP4)	0.00128	2.636	Plasma Membrane	G-protein coupled receptor
	CCT8	chaperonin containing TCP1, subunit 8 (theta)	0.00322	2.6	Cytoplasm	enzyme
	EWSR1	Ewing sarcoma breakpoint region 1	0.000744	2.541	Nucleus	other
	ITGA1	integrin, alpha 1	0.00402	2.481	Plasma Membrane	other
	LASS5	LAG1 homolog, ceramide synthase 5	0.00648	2.467	Cytoplasm	transcription regulator
	AIFM1	apoptosis-inducing factor, mitochondrion-associated, 1	0.00927	2.389	Cytoplasm	enzyme
	ZCRB1	zinc finger CCHC-type and RNA binding motif 1	0.00141	2.38	Nucleus	other
	PHF6	PHD finger protein 6	0.00567	2.364	Nucleus	other
	ESRP2	epithelial splicing regulatory protein 2	0.00558	2.113	Nucleus	other
	MAPKAPK2	mitogen-activated protein kinase-activated protein kinase 2	0.002	2.098	Nucleus	kinase
	ADAT1	adenosine deaminase, tRNA-specific 1	0.00117	2.088	unknown	enzyme
	AP1G1	adaptor-related protein complex 1, gamma 1 subunit	0.00637	2.044	Cytoplasm	transporter
	FAM114A2	family with sequence similarity 114, member A2	0.00544	2.043	unknown	other
	DGCR14	DiGeorge syndrome critical region gene 14	0.00433	2.007	Nucleus	other
	PRRC1	proline-rich coiled-coil 1	0.00709	2.003	unknown	other
	ADAM28	ADAM metallopeptidase domain 28	0.00602	1.956	Plasma Membrane	peptidase
	MBNL2	muscleblind-like 2 (Drosophila)	0.00271	1.954	unknown	other
	RP2	retinitis pigmentosa 2 (X-linked recessive)	0.00117	1.939	Cytoplasm	enzyme
	PPM1J	protein phosphatase, Mg2+/Mn2+ dependent, 1J	0.00316	1.91	unknown	phosphatase
	SLC41A2	solute carrier family 41, member 2	0.00696	1.908	unknown	transporter
	GDPD4	glycerophosphodiester phosphodiesterase domain containing 4	0.0029	1.885	unknown	kinase
	TCF25	transcription factor 25 (basic helix-loop-helix)	0.00157	1.884	Nucleus	transcription regulator
	SPR	sepiapterin reductase (7,8-dihydrobiopterin:NADP+ oxidoreductase)	0.00157	1.88	Cytoplasm	enzyme
	IRAK2	interleukin-1 receptor-associated kinase 2	0.00631	1.868	Plasma Membrane	kinase
	TBPL1	TBP-like 1	0.00355	1.863	Nucleus	transcription regulator
	CCNI	cyclin I	0.00268	1.846	unknown	other
	DMTF1	cyclin D binding myb-like transcription factor 1	0.00292	1.786	Nucleus	transcription regulator
	PAQR7	progestin and adipoQ receptor family member VII	0.00194	1.781	unknown	other
	XPA	xeroderma pigmentosum, complementation group A	0.00214	1.781	Nucleus	other
	ECD	ecdysoneless homolog (Drosophila)	0.00308	1.764	Nucleus	transcription regulator
	GGA3	golgi-associated, gamma adaptin ear containing, ARF binding protein 3	0.00214	1.755	Cytoplasm	transporter
	PTPRF	protein tyrosine phosphatase, receptor type, F	0.00242	1.738	Plasma Membrane	phosphatase
	COG4	component of oligomeric golgi complex 4	0.00271	1.736	Cytoplasm	transporter
	SLC9A8	solute carrier family 9 (sodium/hydrogen exchanger), member 8	0.00544	1.718	Cytoplasm	transporter
	VCL	vinculin	0.000951	1.706	Plasma Membrane	enzyme
	SURF4	surfeit 4	0.00952	1.705	Cytoplasm	other
	SLC16A1	solute carrier family 16, member 1 (monocarboxylic acid transporter 1)	0.00117	1.689	Plasma Membrane	transporter
	MGAT3	mannosyl (beta-1,4-)-glycoprotein beta-1,4-N-acetylglucosaminyltransferase	0.00148	1.682	Cytoplasm	enzyme
	USP34	ubiquitin specific peptidase 34	0.00521	1.669	unknown	peptidase
	TBC1D16	TBC1 domain family, member 16	0.0088	1.65	unknown	other
	PPP6R3	protein phosphatase 6, regulatory subunit 3	0.00227	1.623	unknown	other
	TCP1	t-complex 1	0.00587	1.619	Cytoplasm	other
	RIN2	Ras and Rab interactor 2	0.00227	1.614	Cytoplasm	other
	GPAM	glycerol-3-phosphate acyltransferase, mitochondrial	0.00724	1.604	Cytoplasm	enzyme
	PSEN1	presenilin 1	0.00322	1.604	Plasma Membrane	peptidase
	FCGBP	Fc fragment of IgG binding protein	0.00637	1.588	Extracellular Space	other
	CTSA	cathepsin A	0.00128	1.583	Cytoplasm	peptidase
	CBX3	chromobox homolog 3	0.00372	1.581	Nucleus	other
	CHEK2	CHK2 checkpoint homolog (S. pombe)	0.00292	1.579	Nucleus	kinase
	LOC158381	ATPase, class I, type 8B, member 5, pseudogene	0.00544	1.578	Cytoplasm	enzyme
	E4F1	E4F transcription factor 1	0.00443	1.578	Nucleus	transcription regulator
	HIRA	HIR histone cell cycle regulation defective homolog A (S. cerevisiae)	0.0087	1.568	Nucleus	transcription regulator
	YIPF1	Yip1 domain family, member 1	0.00126	1.567	Cytoplasm	other
	SEC24C	SEC24 family, member C (S. cerevisiae)	0.00924	1.544	Cytoplasm	transporter
	LRRC47	leucine rich repeat containing 47	0.00461	1.541	unknown	other
	REXO1	REX1, RNA exonuclease 1 homolog (S. cerevisiae)	0.0083	1.541	Nucleus	transcription regulator
	DSCR3	Down syndrome critical region gene 3	0.0029	1.54	Nucleus	other
	GDPD2	glycerophosphodiester phosphodiesterase domain containing 2	0.00743	1.536	Plasma Membrane	enzyme
	EIF3E	eukaryotic translation initiation factor 3, subunit E	0.00746	1.47	Cytoplasm	translation regulator
	TK1	thymidine kinase 1, soluble	0.00703	1.463	Cytoplasm	kinase
	TBC1D9	TBC1 domain family, member 9 (with GRAM domain)	0.0021	1.451	Plasma Membrane	other
	XPO7	exportin 7	0.00461	1.448	Nucleus	transporter
	RGL1	ral guanine nucleotide dissociation stimulator-like 1	0.00795	1.438	Cytoplasm	other
	ERGIC2	ERGIC and golgi 2	0.00309	1.427	Cytoplasm	other
	ABHD12	abhydrolase domain containing 12	0.00544	1.413	unknown	other
	PPAT	phosphoribosyl pyrophosphate amidotransferase	0.00558	1.412	Cytoplasm	enzyme
	NUP85	nucleoporin 85kDa	0.00431	1.381	Cytoplasm	other
	ATG12	ATG12 autophagy related 12 homolog (S. cerevisiae)	0.00555	1.371	Cytoplasm	other
	DNAH17	dynein, axonemal, heavy chain 17	0.00318	1.358	Cytoplasm	other
	PPP2R5E	protein phosphatase 2, regulatory subunit B', epsilon isoform	0.00281	1.357	Cytoplasm	phosphatase
	PLEKHM2	pleckstrin homology domain containing, family M (with RUN domain) member 2	0.00558	1.346	unknown	other
	NIT2	nitrilase family, member 2	0.00708	1.33	Cytoplasm	enzyme
	SORBS1	sorbin and SH3 domain containing 1	0.00521	1.327	Plasma Membrane	other
	SLC24A6	solute carrier family 24 (sodium/potassium/calcium exchanger), member 6	0.00667	1.307	Plasma Membrane	other
	EEF2	eukaryotic translation elongation factor 2	0.00544	1.291	Cytoplasm	translation regulator
	SH3KBP1	SH3-domain kinase binding protein 1	0.00461	1.282	Cytoplasm	other
	THNSL2	threonine synthase-like 2 (S. cerevisiae)	0.00617	1.273	unknown	other
	IRF2	interferon regulatory factor 2	0.00742	1.265	Nucleus	transcription regulator
	RPL39	ribosomal protein L39	0.00555	1.263	Cytoplasm	other
	NMT2	N-myristoyltransferase 2	0.00774	1.26	Cytoplasm	enzyme
	SP3	Sp3 transcription factor	0.00309	1.246	Nucleus	transcription regulator
	POLR1B	polymerase (RNA) I polypeptide B, 128kDa	0.00239	1.203	Nucleus	enzyme
	EPS8L2	EPS8-like 2	0.00921	-1.209	unknown	other
	CDC42	cell division cycle 42 (GTP binding protein, 25kDa)	0.00333	-1.236	Cytoplasm	enzyme
	OPTN	optineurin	0.00535	-1.297	Cytoplasm	other
	LYSMD2	LysM, putative peptidoglycan-binding, domain containing 2	0.00182	-1.302	unknown	other
	MAP3K7	mitogen-activated protein kinase kinase kinase 7	0.00555	-1.317	Cytoplasm	kinase
	TMBIM1	transmembrane BAX inhibitor motif containing 1	0.00696	-1.329	unknown	other
	RLIM	ring finger protein, LIM domain interacting	0.00792	-1.348	Nucleus	enzyme
	EIF2S1	eukaryotic translation initiation factor 2, subunit 1 alpha, 35kDa	0.00547	-1.35	Cytoplasm	translation regulator
	IPO5	importin 5	0.00656	-1.354	Nucleus	transporter
	MED6	mediator complex subunit 6	0.00592	-1.366	Nucleus	transcription regulator
	APOA4	apolipoprotein A-IV	0.00921	-1.372	Extracellular Space	transporter
	TRPC1	transient receptor potential cation channel, subfamily C, member 1	0.0088	-1.372	Plasma Membrane	ion channel
	PSMA5	proteasome (prosome, macropain) subunit, alpha type, 5	0.00701	-1.392	Cytoplasm	peptidase
	NADK	NAD kinase	0.00544	-1.41	Cytoplasm	kinase
	SHB	Src homology 2 domain containing adaptor protein B	0.00271	-1.423	unknown	other
	GGPS1	geranylgeranyl diphosphate synthase 1	0.00322	-1.455	Cytoplasm	enzyme
	SLC25A15	solute carrier family 25 (mitochondrial carrier; ornithine transporter) member 15	0.00425	-1.46	Cytoplasm	transporter
	TPI1	triosephosphate isomerase 1	0.00547	-1.464	Cytoplasm	enzyme
	MYL12A	myosin, light chain 12A, regulatory, non-sarcomeric	0.00962	-1.487	unknown	other
	NRAS	neuroblastoma RAS viral (v-ras) oncogene homolog	0.00128	-1.494	Plasma Membrane	enzyme
	DSP	desmoplakin	0.00309	-1.502	Plasma Membrane	other
	EIF3L	eukaryotic translation initiation factor 3, subunit L	0.0029	-1.507	Cytoplasm	other
	TNRC18	trinucleotide repeat containing 18	0.00416	-1.528	unknown	other
	DSTN	destrin (actin depolymerizing factor)	0.00743	-1.545	Cytoplasm	other
	KLHL25	kelch-like 25 (Drosophila)	0.00182	-1.546	Cytoplasm	other
	CCDC21	centrosomal protein 85kDa	0.00567	-1.55	unknown	other
	RAC2	ras-related C3 botulinum toxin substrate 2 (rho family, small GTP binding protein Rac2)	0.00846	-1.555	Cytoplasm	enzyme
	TMPO	thymopoietin	0.00158	-1.571	Nucleus	other
	STRADB	STE20-related kinase adaptor beta	0.00855	-1.586	Cytoplasm	kinase
	PGK1	phosphoglycerate kinase 1	0.00786	-1.589	Cytoplasm	kinase
	BTG2	BTG family, member 2	0.00637	-1.602	Nucleus	transcription regulator
	CD247	CD247 molecule	0.00945	-1.602	Plasma Membrane	transmembrane receptor
	HEXA	hexosaminidase A (alpha polypeptide)	0.0087	-1.72	Cytoplasm	enzyme
	CST7	cystatin F (leukocystatin)	0.00807	-1.724	Extracellular Space	other
	HBE1	hemoglobin, epsilon 1	0.0039	-1.73	Cytoplasm	transporter
	LCP1	lymphocyte cytosolic protein 1 (L-plastin)	0.0088	-1.737	Cytoplasm	other
	ARPC5	actin related protein 2/3 complex, subunit 5, 16kDa	0.00648	-1.754	Cytoplasm	other
	NCK2	NCK adaptor protein 2	0.00182	-1.758	Cytoplasm	kinase
	OAT	ornithine aminotransferase	0.00153	-1.768	Cytoplasm	enzyme
	HK2	hexokinase 2	0.00724	-1.769	Cytoplasm	kinase
	POLL	polymerase (DNA directed), lambda	0.00117	-1.838	Nucleus	enzyme
	NT5C1B	5'-nucleotidase, cytosolic IB	0.00309	-1.868	Cytoplasm	phosphatase
	PRKCH	protein kinase C, eta	0.00322	-1.896	Cytoplasm	kinase
	NDUFV3	NADH dehydrogenase (ubiquinone) flavoprotein 3, 10kDa	0.00883	-1.906	Cytoplasm	enzyme
	PDCD10	programmed cell death 10	0.00631	-1.935	Cytoplasm	other
	RAB5C	RAB5C, member RAS oncogene family	0.00797	-1.963	Cytoplasm	enzyme
	ANKRD57	ankyrin repeat domain 57	0.00594	-1.988	Nucleus	transcription regulator
	CAMSAP1	calmodulin regulated spectrin-associated protein 1	0.00653	-1.997	unknown	other
	ARPC1B	actin related protein 2/3 complex, subunit 1B, 41kDa	0.00148	-2.009	Cytoplasm	other
	IL1R1	interleukin 1 receptor, type I	0.00703	-2.017	Plasma Membrane	transmembrane receptor
	ADRB2	adrenergic, beta-2-, receptor, surface	0.00628	-2.041	Plasma Membrane	G-protein coupled receptor
	LDHA	lactate dehydrogenase A	0.00488	-2.041	Cytoplasm	enzyme
	OBFC2A	oligonucleotide/oligosaccharide-binding fold containing 2A	0.00117	-2.041	Nucleus	other
	QRICH1	glutamine-rich 1	0.00555	-2.16	unknown	other
	BTG1	B-cell translocation gene 1, anti-proliferative	0.00157	-2.164	Nucleus	transcription regulator
	CAPZA1	capping protein (actin filament) muscle Z-line, alpha 1	0.00768	-2.202	Cytoplasm	other
	MMP1	matrix metallopeptidase 1 (interstitial collagenase)	0.00461	-2.37	Extracellular Space	peptidase
	MRPS5	mitochondrial ribosomal protein S5	0.0072	-2.381	Cytoplasm	other
	MYEOV2	--	0.00649	-2.39	unknown	other
	ARHGEF12	Rho guanine nucleotide exchange factor (GEF) 12	0.0029	-2.893	Cytoplasm	other
	NOS2	nitric oxide synthase 2, inducible	0.00724	-4.417	Cytoplasm	enzyme
	SALL4	sal-like 4 (Drosophila)	0.00227	-4.535	Nucleus	other
	ARHGAP17	Rho GTPase activating protein 17	0.00166	-5.328	Cytoplasm	other
	IL1B	interleukin 1, beta	0.00126	-6.936	Extracellular Space	cytokine
